# Supplementary material for: Preliminary Air Quality and Microclimatic Conditions Study in the Santuario della Beata Vergine dei Miracoli in Saronno (VA)
Source: Molecules. 2023 Feb 7;28(4):1615. doi: 10.3390/molecules28041615 (PMC9959446; doi:10.3390/molecules28041615)
Supplement: Supplementary file 1 [file molecules-28-01615-s001.zip]

Archive with 1 entries (1 files):
- molecules-2151065-supplementary.pdf
